# Supplementary material for: Qualitative Analysis of Multiple Phytochemical Compounds in Tojapride Based on UHPLC Q-Exactive Orbitrap Mass Spectrometry
Source: Molecules. 2022 Oct 6;27(19):6639. doi: 10.3390/molecules27196639 (PMC9571116; doi:10.3390/molecules27196639)
Supplement: Supplementary file 1 [file molecules-27-06639-s001.zip]

Archive with 1 entries (1 files):
- molecules-1944347-supplementary.pdf
